# Supplementary material for: Unveiling the intriguing relationship: oncogenic KRAS , morphological shifts, and mutational complexity in pancreatic mucinous cystic neoplasms
Source: J Pathol. 2025 Feb 5;265(4):401–7. doi: 10.1002/path.6397 (PMC11880986; doi:10.1002/path.6397)
Supplement: Supplementary file 2 — Table S1. Demographic data of Cohorts 1–3 [file PATH-265-401-s003.xlsx]

## Sheet: Cover sheet
	Unveiling the intriguing relationship: oncogenic KRAS, morphological shifts, and mutational complexity in pancreatic mucinous cystic neoplasms
	LA Schulte et al. J Pathol https://doi.org/10.1002/path.6397
	Table S1. Demographic data of Cohorts 1–3.

## Sheet: Table S1
			Cohorts
		Characteristic	PDAC-1	MCN-1	MCN-2	MCN-3
		Cases	17	13	12	26
		Origin	Heidelberg	Heidelberg	Ulm	Heidelberg
		Tissue analyzed (n)	17	13	12	0
		Plasma analyzed (n)	0	7	0	26
		Age (median (IQR))	70 (16)	46 (16)	51,5 (18)	47 (18)
		Sex Female	6	13	11	23
		Sex Male	11	0	1	3
		Location Head	10	0	0	3
		Location Body / Tail	7	13	12	23
		Lesion size (cm)(mean(SD))	3,54 (1,21)	5,79 (3,02)	6,53 (3,03)	4,42 ( 3,26)
