# Supplementary material for: Unveiling the intriguing relationship: oncogenic KRAS , morphological shifts, and mutational complexity in pancreatic mucinous cystic neoplasms
Source: J Pathol. 2025 Feb 5;265(4):401–7. doi: 10.1002/path.6397 (PMC11880986; doi:10.1002/path.6397)
Supplement: Supplementary file 3 — Table S2. Histopathological details of Cohorts 1–3 [file PATH-265-401-s004.xlsx]

## Sheet: Sheet1
	Unveiling the intriguing relationship: oncogenic KRAS, morphological shifts, and mutational complexity in pancreatic mucinous cystic neoplasms
	LA Schulte et al. J Pathol https://doi.org/10.1002/path.6397
	Table S2. Histopathological details of Cohorts 1–3.

## Sheet: Table S2
Cohort	Case number	Sex	Age (y)	Diagnosis by histology	Adjacent precursor lesions	Grading	Max tumor diameter	T-Stage	N-Stage	M-Stage	Grading2	lymph nodes examined	lymph node regions involved	Prior systemic or local therapy	Neoadj_RTx	Localization
MCN-1	1	Female	46.63	MCN	PanIN	Low Grade Dysplasia	1.8		No involved nodes			14	0	No	No	Corpus
MCN-1	2	Female	53.19	MCN	PanIN	Low Grade Dysplasia	3.5		No involved nodes			2	0	No	No	Cauda
MCN-1	3	Female	71.85	MCN	Pan IN	Low Grade Dysplasia	8		No involved nodes			4	0	No	No	Cauda
MCN-1	4	Female	61.5	MCN	Pan IN	Low Grade Dysplasia	8		No involved nodes			4	0	No	No	Cauda
MCN-1	5	Female	43.59	MCN	---	Low Grade Dysplasia	10		No involved nodes			6	0	No	No	Cauda
MCN-1	6	Female	45.81	MCN	PanIN	Low Grade Dysplasia	1.5		No involved nodes			7	0	No	No	Cauda
MCN-1	7	Female	38.74	MCN	Pan IN	Low Grade Dysplasia	4.5		No involved nodes			18	0	No	No	Cauda
MCN-1	8	Female	24.24	MCN	---	Low Grade Dysplasia	8		No involved nodes			9	0	No	No	Cauda
MCN-1	9	Female	43.54	MCN	---	Low Grade Dysplasia	7		No involved nodes			32	0	No	No	Cauda
MCN-1	10	Female	69.26	MCN	PanIN	Low Grade Dysplasia	3.5		No involved nodes			17	0	No	No	Corpus and cauda
MCN-1	11	Female	50.8	MCN	PanIN	Low Grade Dysplasia	3.5		No involved nodes			11	0	No	No	Cauda
MCN-1	12	Female	45.58	MCN	PanIN	Low Grade Dysplasia	2.5		No involved nodes			11	0	No	No	Cauda
MCN-1	13	Female	33.84	MCN	---	Low Grade Dysplasia	11		No involved nodes			12	0	No	No	Cauda
PDAC-1	1	Female	74.42	PDAC	IPMN	n.a.	3.3	T2	N1	M0	G3	17	3	No	No	Caput
PDAC-1	2	Female	57.37	PDAC	PanIN	n.a.	1.5	T1c	N0	M0	G2	17	0	No	No	Corpus
PDAC-1	3	Male	83.39	PDAC	PanIN	n.a.	6.5	T3	N1	M0	G3	20	1	No	No	Cauda
PDAC-1	4	Male	77.09	PDAC	PanIN	n.a.	3.5	T2	N0	M0	G2	22	0	No	No	Caput and corpus
PDAC-1	5	Male	69.97	PDAC	PanIN	n.a.	2.4	T2	N1	M0	G2	30	3	No	No	Caput
PDAC-1	6	Male	70.17	PDAC	PanIN	n.a.	3	T2	N1	M0	G2	37	1	No	No	Caput
PDAC-1	7	Female	72.88	PDAC	PanIN	n.a.	3	T2	N1	M0	G2	18	1	No	No	Caput
PDAC-1	8	Male	58.71	PDAC	---	n.a.	3.5	T2	N2	M0	G2	33	12	No	No	Caput
PDAC-1	9	Female	56.72	PDAC	PanIN	n.a.	4.5	T3	N1	M0	G2	22	1	No	No	Cauda
PDAC-1	10	Female	65.35	PDAC	PanIN	n.a.	3	T2	N1	M0	G3	29	1	No	No	Caput
PDAC-1	11	Male	61.96	PDAC	PanIN	n.a.	2.2	T2	N1	M0	G3	23	3	No	No	Caput
PDAC-1	12	Male	70.75	PDAC	PanIN	n.a.	5	T3	N0	M0	G2	20	0	No	No	Caput
PDAC-1	13	Female	81.39	PDAC	PanIN	n.a.	5.2	T3	N2	M0	G3	16	4	No	No	Caput
PDAC-1	14	Male	70.14	PDAC	---	n.a.	3	T2	N2	M0	G3	22	5	No	No	Caput
PDAC-1	15	Male	76.34	PDAC	PanIN	n.a.	5	T3	N2	M0	G2	19	7	No	No	Corpus
PDAC-1	16	Male	50.22	PDAC	PanIN	n.a.	3	T2	N0	M0	G2	29	0	No	No	Cauda
PDAC-1	17	Male	80.27	PDAC	PanIN + IPMN (branch duct type)	n.a.	4	T2	N2	M0	G3	43	5	No	No	Corpus
MCN-2	1	Female	33	MCN	---	Low Grade Dysplasia	11.4		No involved nodes			n.a.	n.a.	No	No	Cauda
MCN-2	2	Female	34	MCN	PanIN	Low Grade Dysplasia	8		No involved nodes			n.a.	n.a.	No	No	Cauda
MCN-2	3	Female	66	MCN	PanIN	Low Grade Dysplasia	4.5		No involved nodes			n.a.	n.a.	No	No	Cauda
MCN-2	4	Female	58	MCN	---	High Grade Dysplasia	6		No involved nodes			n.a.	n.a.	No	No	Cauda
MCN-2	5	Female	52	MCN	---	High Grade Dysplasia	10		No involved nodes			n.a.	n.a.	No	No	Cauda
MCN-2	6	Female	73	MCN	PanIN	Low Grade Dysplasia	2.8		No involved nodes			n.a.	n.a.	No	No	Cauda
MCN-2	7	Female	51	MCN	PanIN	Low Grade Dysplasia	2.9		No involved nodes			n.a.	n.a.	No	No	Cauda
MCN-2	8	Female	50	MCN	---	High Grade Dysplasia	11.5		No involved nodes			n.a.	n.a.	No	No	Cauda
MCN-2	9	Female	41	MCN	PanIN	Low Grade Dysplasia	2.7		No involved nodes			n.a.	n.a.	No	No	Cauda
MCN-2	10	Male	67	MCN	---	Low Grade Dysplasia	6		No involved nodes			n.a.	n.a.	No	No	Cauda
MCN-2	11	Female	54	MCN	---	High Grade Dysplasia	5.5		No involved nodes			n.a.	n.a.	No	No	Cauda
MCN-2	12	Female	47	MCN	PanIN	High Grade Dysplasia	7		No involved nodes			n.a.	n.a.	No	No	Cauda
MCN-3	1	Female	38.81	MCN	---	Low Grade Dysplasia	1.5		No involved nodes			0	0	No	No	Cauda
MCN-3	2	Male	46.81	MCN	---	Low Grade Dysplasia	8		No involved nodes			4	0	No	No	Cauda
MCN-3	3	Female	61.43	MCN	---	Low Grade Dysplasia	2		No involved nodes			4	0	No	No	Caput
MCN-3	4	Male	56.88	MCN	PanIN	Low Grade Dysplasia	1		No involved nodes			0	0	No	No	Corpus
MCN-3	5	Female	47.43	MCN	PanIN	Low Grade Dysplasia	11		No involved nodes			5	0	No	No	Corpus
MCN-3	6	Female	43.42	MCN	---	Low Grade Dysplasia	4		No involved nodes			28	0	No	No	Corpus
MCN-3	7	Female	67.58	MCN	---	Low Grade Dysplasia	4		No involved nodes			0	0	No	No	Cauda
MCN-3	8	Female	71.09	MCN	PanIN	Low Grade Dysplasia	10		No involved nodes			11	0	No	No	Cauda
MCN-3	9	Female	57.29	MCN	PanIN	Low Grade Dysplasia	3.5		No involved nodes			14	0	No	No	Corpus
MCN-3	10	Female	37.07	MCN	---	Low Grade Dysplasia	2.5		No involved nodes			0	0	No	No	Cauda
MCN-3	11	Female	51.02	MCN	---	Low Grade Dysplasia	3		No involved nodes			13	0	No	No	Corpus and cauda
MCN-3	12	Female	43.37	MCN	---	Low Grade Dysplasia	2.4		No involved nodes			12	0	No	No	Cauda
MCN-3	13	Female	41.3	MCN	---	Low Grade Dysplasia	9		No involved nodes			17	0	No	No	Cauda
MCN-3	14	Female	43.55	MCN	---	Low Grade Dysplasia	11		No involved nodes			1	0	No	No	Cauda
MCN-3	15	Male	43.25	MCN	---	Low Grade Dysplasia	12		No involved nodes			11	0	No	No	Cauda
MCN-3	16	Female	61.66	MCN	---	Low Grade Dysplasia	2		No involved nodes			0	0	No	No	Cauda
MCN-3	17	Female	31.58	MCN	---	Low Grade Dysplasia	3.3		No involved nodes			29	0	No	No	Cauda
MCN-3	18	Female	44.56	MCN	---	Low Grade Dysplasia	3		No involved nodes			0	0	No	No	Corpus
MCN-3	19	Female	42.48	MCN	---	Low Grade Dysplasia	1.9		No involved nodes			17	0	No	No	Corpus and cauda
MCN-3	20	Female	56.01	MCN	PanIN	Low Grade Dysplasia	4.8		No involved nodes			5	0	No	No	Cauda
MCN-3	21	Female	67.59	MCN	PanIN	Low Grade Dysplasia	2.2		No involved nodes			15	0	No	No	Caput
MCN-3	22	Female	54.79	MCN	PanIN	Low Grade Dysplasia	2.5		No involved nodes			18	0	No	No	Corpus and cauda
MCN-3	23	Female	73.49	MCN	---	Low Grade Dysplasia	1.6		No involved nodes			0	0	No	No	Corpus and cauda
MCN-3	24	Female	77.08	MCN	PanIN	Low Grade Dysplasia	2.2		No involved nodes			0	0	No	No	Cauda
MCN-3	25	Female	53.35	MCN	PanIN	Low Grade Dysplasia	5		No involved nodes			0	0	No	No	Cauda
MCN-3	26	Female	42.84	MCN	---	Low Grade Dysplasia	9		No involved nodes			2	0	No	No	Cauda
