# Supplementary material for: Unveiling the intriguing relationship: oncogenic KRAS , morphological shifts, and mutational complexity in pancreatic mucinous cystic neoplasms
Source: J Pathol. 2025 Feb 5;265(4):401–7. doi: 10.1002/path.6397 (PMC11880986; doi:10.1002/path.6397)
Supplement: Supplementary file 4 — Table S3. Tabular summary of the KRAS mutation VAF values across all 114 micro dissected MCN regions according to histomorphological features and intratumor heterogeneity [file PATH-265-401-s001.xlsx]

## Sheet: Cover sheet
	Unveiling the intriguing relationship: oncogenic KRAS, morphological shifts, and mutational complexity in pancreatic mucinous cystic neoplasms
	LA Schulte et al. J Pathol https://doi.org/10.1002/path.6397
	Table S3. Tabular summary of the KRAS mutation VAF values across all 114 micro dissected MCN regions according to histomorphological features and intratumor heterogeneity.

## Sheet: MCN Case 1
			Epithelial Morphology
	Number of microdissected Regions per MCN	Variant Allelic Frequency KRAS G12 mutation	cuboidal	columnar	flat	papillary	nuclei basal	nuclei pseudostradified	loss of polarity	complex architecture	severe nuclear atypia	many mitosis	necrosis	high grade	invasion	normal
	1-1	0.4454	no	yes	yes	no	yes	no	no	no	no	no	no	no	no	no
	1-2	0.5556	no	yes	yes	no	yes	no	no	no	no	no	no	no	no	no
	1-3	0.6923	yes	no	yes	no	yes	no	no	no	yes	no	no	no	no	no
	1-4	0	n.a.	n.a.	n.a.	n.a.	n.a.	n.a.	n.a.	n.a.	n.a.	n.a.	n.a.	n.a.	n.a.	yes
	1-5	0.2	no	yes	yes	no	yes	no	no	no	no	no	no	no	no	no
	1-6	0.214	no	yes	yes	no	yes	no	no	no	no	no	no	no	no	no
	1-7	0.2837	yes	no	yes	no	yes	no	no	no	no	no	no	no	no	no
	1-8	0	no	yes	yes	no	yes	no	no	no	no	no	no	no	no	no

## Sheet: MCN Case 2
			Epithelial Morphology
	Number of microdissected Regions per MCN	Variant Allelic Frequency KRAS G12 mutation	cuboidal	columnar	flat	papillary	nuclei basal	nuclei pseudostradified	loss of polarity	complex architecture	severe nuclear atypia	many mitosis	necrosis	high grade	invasion	normal
	2-1	0.2031	no	yes	yes	no	yes	no	no	no	no	no	no	no	no	no
	2-2	0.1032	yes	no	yes	no	yes	no	no	no	no	no	no	no	no	no
	2-3	0.2568	no	yes	yes	no	yes	no	no	no	no	no	no	no	no	no
	2-4	0.4359	no	yes	yes	no	yes	no	no	no	no	no	no	no	no	no
	2-5	0.3176	no	yes	yes	no	yes	no	no	no	no	no	no	no	no	no
	2-6	0.0166	n.a.	n.a.	n.a.	n.a.	n.a.	n.a.	n.a.	n.a.	n.a.	n.a.	n.a.	n.a.	n.a.	yes
	2-7	0.3878	no	yes	yes	no	no	yes	no	no	yes	no	no	no	no	no
	2-8	0.2958	no	yes	yes	no	yes	no	no	no	no	no	no	no	no	no

## Sheet: MCN Case 3
			Epithelial Morphology
	Number of microdissected Regions per MCN	Variant Allelic Frequency KRAS G12 mutation	cuboidal	columnar	flat	papillary	nuclei basal	nuclei pseudostradified	loss of polarity	complex architecture	severe nuclear atypia	many mitosis	necrosis	high grade	invasion	normal
	3-1	0	yes	no	yes	no	yes	no	no	no	no	no	no	no	no	no
	3-2	0.028	yes	no	yes	no	yes	no	no	no	no	no	no	no	no	no
	3-3	0	yes	no	yes	no	yes	no	no	no	no	no	no	no	no	no
	3-4	0	no	yes	yes	no	yes	no	no	no	no	no	no	no	no	no
	3-5	0	n.a.	n.a.	n.a.	n.a.	n.a.	n.a.	n.a.	n.a.	n.a.	n.a.	n.a.	n.a.	n.a.	yes
	3-6	0	yes	no	yes	no	yes	no	no	no	no	no	no	no	no	no
	3-7	0.0064	yes	no	yes	no	yes	no	no	no	no	no	no	no	no	no

## Sheet: MCN Case 4
			Epithelial Morphology
	Number of microdissected Regions per MCN	Variant Allelic Frequency KRAS G12 mutation	cuboidal	columnar	flat	papillary	nuclei basal	nuclei pseudostradified	loss of polarity	complex architecture	severe nuclear atypia	many mitosis	necrosis	high grade	invasion	normal
	4-1	0	yes	no	yes	no	yes	no	no	no	no	no	no	no	no	no
	4-2	0	n.a.	n.a.	n.a.	n.a.	n.a.	n.a.	n.a.	n.a.	n.a.	n.a.	n.a.	n.a.	n.a.	yes
	4-3	0.3452	no	yes	yes	no	yes	no	no	no	no	no	no	no	no	no
	4-4	0.3858	no	yes	no	yes	no	yes	no	no	no	no	no	no	no	no
	4-5	0.398	no	yes	no	yes	no	yes	no	no	no	no	no	no	no	no
	4-6	0.3564	no	yes	yes	no	no	yes	no	no	no	no	no	no	no	no
	4-7	0.2444	no	yes	yes	no	yes	no	no	no	no	no	no	no	no	no
	4-8	0.3333	no	yes	yes	no	yes	no	no	no	no	no	no	no	no	no
	4-9	0	no	yes	no	yes	no	yes	no	no	no	no	no	no	no	no
	4-10	0.5668	no	yes	no	yes	no	yes	no	no	yes	no	no	yes	no	no
	4-11	0.375	no	yes	yes	no	yes	no	no	no	no	no	no	no	no	no
	4-12	0.395	no	yes	no	yes	no	yes	no	no	no	no	no	no	no	no
	4-13	0.4133	no	yes	yes	no	yes	no	no	no	no	no	no	no	no	no
	4-14	0.3478	no	yes	yes	no	yes	no	no	no	no	no	no	no	no	no
	4-15	0.6863	no	yes	no	yes	no	yes	no	no	no	no	no	no	no	no
	4-16	0	no	yes	no	yes	yes	no	no	no	no	no	no	no	no	no
	4-17	0.5349	no	yes	no	yes	no	yes	no	no	no	no	no	no	no	no
	4-18	0.2879	no	yes	yes	no	no	yes	no	no	no	no	no	no	no	no
	4-19	0.4109	no	yes	yes	no	yes	no	no	no	no	no	no	no	no	no

## Sheet: MCN Case 5
			Epithelial Morphology
	Number of microdissected Regions per MCN	Variant Allelic Frequency KRAS G12 mutation	cuboidal	columnar	flat	papillary	nuclei basal	nuclei pseudostradified	loss of polarity	complex architecture	severe nuclear atypia	many mitosis	necrosis	high grade	invasion	normal
	5-1	0	yes	no	no	yes	no	no	yes	yes	yes	no	no	yes	no	no
	5-2	0.0192	no	yes	yes	no	yes	no	no	no	no	no	no	no	no	no
	5-3	0	yes	no	yes	no	yes	no	no	no	no	no	no	no	no	no
	5-4	0.0144	no	yes	no	no	no	yes	no	yes	yes	no	yes	yes	no	no
	5-5	0.0149	no	yes	yes	no	yes	no	no	no	no	no	no	no	no	no
	5-6	0.0154	no	yes	no	yes	no	yes	yes	yes	no	no	no	yes	no	no
	5-7	0.0441	no	yes	no	yes	yes	no	no	yes	no	no	no	no	no	no
	5-8	0.0103	no	yes	no	yes	no	no	yes	yes	no	no	yes	yes	no	no
	5-9	0.0093	n.a.	n.a.	n.a.	n.a.	n.a.	n.a.	n.a.	n.a.	n.a.	n.a.	n.a.	n.a.	yes	n.a.

## Sheet: MCN Case 6
			Epithelial Morphology
	Number of microdissected Regions per MCN	Variant Allelic Frequency KRAS G12 mutation	cuboidal	columnar	flat	papillary	nuclei basal	nuclei pseudostradified	loss of polarity	complex architecture	severe nuclear atypia	many mitosis	necrosis	high grade	invasion	normal
	6-1	0.2469	yes	no	yes	no	yes	no	no	no	no	no	no	no	no	no
	6-2	0	n.a.	n.a.	n.a.	n.a.	n.a.	n.a.	n.a.	n.a.	n.a.	n.a.	n.a.	n.a.	n.a.	yes
	6-3	0.3235	no	yes	yes	no	yes	no	no	no	no	no	no	no	no	no
	6-4	0.2051	no	yes	yes	no	yes	no	no	no	no	no	no	no	no	no
	6-5	0.2368	no	yes	yes	no	yes	no	no	no	no	no	no	no	no	no
	6-6	0.3249	yes	no	yes	no	yes	no	no	no	no	no	no	no	no	no

## Sheet: MCN Case 7
			Epithelial Morphology
	Number of microdissected Regions per MCN	Variant Allelic Frequency KRAS G12 mutation	cuboidal	columnar	flat	papillary	nuclei basal	nuclei pseudostradified	loss of polarity	complex architecture	severe nuclear atypia	many mitosis	necrosis	high grade	invasion	normal
	7-1	0	yes	no	yes	no	yes	no	no	no	no	no	no	no	no	no
	7-2	0	yes	no	yes	no	yes	no	no	no	no	no	no	no	no	no
	7-3	0	yes	no	yes	no	yes	no	no	no	no	no	no	no	no	no
	7-4	0	n.a.	n.a.	n.a.	n.a.	n.a.	n.a.	n.a.	n.a.	n.a.	n.a.	n.a.	n.a.	n.a.	yes
	7-5	0	no	yes	yes	no	no	yes	no	no	no	no	no	no	no	no
	7-6	0	no	yes	yes	no	yes	no	no	no	no	no	no	no	no	no
	7-7	0	yes	no	yes	no	yes	no	no	no	no	no	no	no	no	no
	7-8	0	no	yes	yes	no	yes	no	no	no	no	no	no	no	no	no
	7-9	0	no	yes	yes	no	yes	no	no	no	no	no	no	no	no	no

## Sheet: MCN Case 8
			Epithelial Morphology
	Number of microdissected Regions per MCN	Variant Allelic Frequency KRAS G12 mutation	cuboidal	columnar	flat	papillary	nuclei basal	nuclei pseudostradified	loss of polarity	complex architecture	severe nuclear atypia	many mitosis	necrosis	high grade	invasion	normal
	8-1	0	no	yes	no	yes	yes	yes	no	no	no	no	no	no	no	no
	8-2	0.4957	no	yes	no	yes	no	yes	no	no	no	no	no	no	no	no
	8-3	0.4416	no	yes	no	yes	no	yes	no	no	no	no	no	no	no	no
	8-4	0.3796	no	yes	no	yes	no	yes	no	no	yes	yes	no	yes	no	no
	8-5	0	yes	no	yes	no	yes	no	no	no	no	no	no	no	no	no
	8-6	0.3125	no	yes	yes	no	yes	no	no	no	no	no	no	no	no	no
	8-7	0.011	no	yes	yes	no	yes	no	no	no	no	no	no	no	no	no
	8-8	0.0192	no	yes	yes	no	yes	no	no	no	no	no	no	no	no	no
	8-9	0.7582	no	yes	no	yes	no	yes	yes	no	yes	no	no	yes	no	no
	8-10	0	n.a.	n.a.	n.a.	n.a.	n.a.	n.a.	n.a.	n.a.	n.a.	n.a.	n.a.	n.a.	n.a.	yes
	8-11	0.8452	no	yes	no	yes	no	yes	no	no	no	no	no	no	no	no
	8-12	0.0212	no	yes	no	no	no	yes	no	no	no	no	no	no	no	no
	8-13	0.9457	no	yes	no	yes	no	yes	no	no	no	no	no	no	no	no
	8-14	0.0121	yes	no	yes	no	yes	no	no	no	no	no	no	no	no	no
	8-15	0.5909	yes	no	yes	no	yes	no	no	no	no	no	no	yes	no	no
	8-16	0.4615	yes	no	yes	no	yes	no	no	no	no	no	no	no	no	no
	8-17	0.4	no	yes	yes	no	no	yes	no	no	no	no	no	no	no	no

## Sheet: MCN Case 9
			Epithelial Morphology
	Number of microdissected Regions per MCN	Variant Allelic Frequency KRAS G12 mutation	cuboidal	columnar	flat	papillary	nuclei basal	nuclei pseudostradified	loss of polarity	complex architecture	severe nuclear atypia	many mitosis	necrosis	high grade	invasion	normal
	9-1	0	yes	no	yes	no	yes	no	no	no	no	no	no	no	no	no
	9-2	0	yes	no	yes	no	yes	no	no	no	yes	no	no	no	no	no
	9-3	0	yes	no	yes	no	yes	no	no	no	no	no	no	no	no	no
	9-4	0	no	yes	yes	no	yes	no	no	no	no	no	no	no	no	no
	9-5	0	n.a.	n.a.	n.a.	n.a.	n.a.	n.a.	n.a.	n.a.	n.a.	n.a.	n.a.	n.a.	n.a.	yes
	9-6	0	yes	no	yes	no	yes	no	no	no	no	no	no	no	no	no

[truncated: 3 more sheets: MCN Case 10, MCN Case 11, MCN Case 12]
